# Supplementary material for: Numerical simulation of magnetic drug targeting for lung cancer therapy using a bulk superconducting magnet
Source: Drug Deliv. 2025 Apr 29;32(1):2490836. doi: 10.1080/10717544.2025.2490836 (PMC12042242; doi:10.1080/10717544.2025.2490836)
Supplement: Supplemental Material [file IDRD_A_2490836_SM1586.zip]

Archive with 3 entries (2 files):
- Supplementary Material 2/
- Supplementary Material 2/Supplementary material 1 280225.docx
- Supplementary Material 2/Supplementary Material 2.zip
